# Supplementary material for: Synthesis, In Vitro Biological Evaluation and In Silico Molecular Docking Studies of Indole Based Thiadiazole Derivatives as Dual Inhibitor of Acetylcholinesterase and Butyrylchloinesterase
Source: Molecules. 2022 Oct 29;27(21):7368. doi: 10.3390/molecules27217368 (PMC9657098; doi:10.3390/molecules27217368)
Supplement: Supplementary file 1 [file molecules-27-07368-s001.zip]

Archive with 1 entries (1 files):
- molecules-1954830-supplementary.pdf
